# Supplementary material for: Novel Insight into the Role of Squalene Epoxidase (SQLE) Gene in Determining Milk Production Traits in Buffalo
Source: Int J Mol Sci. 2023 Jan 26;24(3):2436. doi: 10.3390/ijms24032436 (PMC9916492; doi:10.3390/ijms24032436)
Supplement: Supplementary file 1 [file ijms-24-02436-s001.zip]

Archive with 1 entries (1 files):
- ijms-2137938-supplementary.pdf
